# Supplementary material for: SARS-CoV-2 complete genome sequencing from the Italian Campania region using a highly automated next generation sequencing system
Source: J Transl Med. 2021 Jun 5;19:246. doi: 10.1186/s12967-021-02912-4 (PMC8179693; doi:10.1186/s12967-021-02912-4)
Supplement: Supplementary file 1 — Additional file 1: Table S1. Confirmation of unreported variants by S5 and Sanger sequencing. [file 12967_2021_2912_MOESM1_ESM.xls]

## Sheet: Foglio2
Table S1 – Confirmation of unreported variants by S5 and Sanger sequencing
Gene Name	Position	Mutation	Codon change	Amino acids change	Sample	Orthogonal method used	Result
orf1ab_nsp2	2488	synonymous	ttC/ttT	F561	p39	Ampliseq on S5 and Sanger	Mutation confirmed
orf1ab nsp2	2498	nonsynonymous	Gaa/Aaa	E565K	p1	Ampliseq on S5 and Sanger	Sequencing Failed
					p4	Ampliseq on S5 and Sanger	Mutation confirmed
					p40	Ampliseq on S5 and Sanger	Mutation confirmed
orf1ab nsp3	7094	nonsynonymous	Act/Gct	T1459A	p40	Ampliseq on S5	Mutation confirmed
orf1ab nsp6	11008	synonymous	caC/caT	H12	p11	Ampliseq on S5	Mutation confirmed
orf1ab nsp15	20380	synonymous	Cta/Tta	L254	p37	Ampliseq on S5	Mutation confirmed
S	21566	nonsynonymous	Ttt/Ctt	F2L	p12	Ampliseq on S5	Sequencing Failed
S	22629	nonsynonymous	aAg/aGg	K356R	p4	Ampliseq on S5 and Sanger	Mutation Confirmed
S	23569	synonymous	ggT/ggC	G669	p24	Ampliseq on S5	Mutation Confirmed
S	23589	nonsynonymous	aCt/aTt	T676I	p38	Ampliseq on S5	Mutation Confirmed
UTR ORF3a-M	26522		C/T		p19	Ampliseq on S5	Mutation Confirmed
					p24	Ampliseq on S5	Mutation Confirmed
ORF3a	25621	nonsynonymous	Gtt/Ttt	V77F	p39	Ampliseq on S5 and Sanger	Mutation Confirmed
M	26915	synonymous	agA/agG	R131	p11	Ampliseq on S5	Mutation Confirmed
